# Supplementary material for: Regulatory Mechanisms and Safety Evaluation of Exogenous Progesterone for Suppression of Rutting Behavior in Male Sika Deer (Cervus nippon)
Source: Animals (Basel). 2026 Feb 4;16(3):488. doi: 10.3390/ani16030488 (PMC12896920; doi:10.3390/ani16030488)
Supplement: Supplementary file 1 [file animals-16-00488-s001.zip]

Archive with 1 entries (1 files):
- animals-4107317-supplementary.xlsx
