# Supplementary material for: Regulatory Mechanisms and Safety Evaluation of Exogenous Progesterone for Suppression of Rutting Behavior in Male Sika Deer (Cervus nippon)
Source: Animals (Basel). 2026 Feb 4;16(3):488. doi: 10.3390/ani16030488 (PMC12896920; doi:10.3390/ani16030488)
Supplement: Supplementary file 1 [file animals-16-00488-s001.zip › animals-4107317-supplementary.xlsx]

## Sheet: Sheet1
Table S1. Comparison of serum biochemical indicators between the two groups of male sika deer at 35 d and 60 d.
Indicator		35 d		60 d
		Control	Treatment	Control	Treatment
Liver function	ALT (IU/L)	31.67±5.20	28.67±2.25	38.67±3.78	40.00±5.06
	AST (IU/L)	70.67±7.09	66.33±12.74	78.17±2.79	82.33±8.57
	AST/ALT	1.85±0.23	1.84±0.39	2.04±0.26	2.09±0.08
	GGT (U/L)	3.65±0.16	3.20±0.47	27.22±3.00	25.50±2.27
	ALP (U/L)	25.33±1.97	22.33±2.73	188.33±57.48	134.17±74.75
	T-PROT (g/L)	61.65±2.18	62.48±3.08	58.27±1.54	56.77±2.44
	ALB (g/L)	25.90±1.07	25.00±1.25	24.92±0.88	23.53±1.64
	GLB (g/L)	35.57±1.23	37.58±1.86	33.35±1.14	32.35±1.53
	ALB/GLB	0.72±0.02	0.66±0.01*	0.75±0.03	0.80±0.10
	TBIL (umol/L)	4.50±0.93	3.86±0.63	4.73±0.48	4.52±0.13
	DBIL (umol/L)	1.60±0.26	1.22±0.36	2.23±0.47	2.26±0.07
	IBIL (umol/L)	3.43±0.90	3.24±0.39	2.50±0.04	2.38±0.18
Myocardial Injury Markers	CK (U/L)	180.00±3.16	188.00±25.08	83.00±9.01	77.33±13.02
	LDH (U/L)	356.33±32.70	308.83±58.57	306.50±44.44	273.83±34.02
	α-HBDH (U/L)	379.67±39.42	323.00±60.55	344.00±58.68	305.83±36.24
Renal Function Indicators	BUN (mmol/L)	9.48±0.54	10.29±0.73	5.67±0.35	6.17±0.52
	CREA (mmol/L)	189.50±17.82	205.50±6.41	182.00±2.61	178.33±3.27
	UA (mmol/L)	26.83±3.06	30.67±3.27	35.50±1.87	34.33±1.37
	CO2-CP (mmol/L)	29.43±1.15	29.17±1.26	25.22±0.98	25.87±0.27
Blood Lipid Profiles	TG (mmol/L)	0.12±0.03	0.11±0.01	0.02±0.01	0.01±0.01
	CHOL (mmol/L)	0.78±0.11	0.90±0.08	0.98±0.04	1.12±0.17
	HDL (mmol/L)	0.65±0.09	0.65±0.06	0.80±0.04	0.84±0.16
	LDL (mmol/L)	0.16±0.03	0.20±0.03	0.06±0.05	0.10±0.01
Electrolytes and Trace Elements	K (mmol/L)	4.79±0.18	4.93±0.09	4.38±0.29	4.29±0.24
	Na (mmol/L)	138.02±0.65	138.79±0.55	139.39±2.13	140.22±1.30
	Cl (mmol/L)	101.18±0.22	100.50±1.20	105.17±0.70	104.03±2.16
	Zn (ummol/L)	11.69±1.20	14.20±2.50	9.15±0.92	9.10±0.64
	Fe (ummol/L)	14.16±1.21	10.62±3.95	22.63±1.04	17.80±6.29
	P (ummol/L)	1.70±0.26	1.45±0.20	1.41±0.17	1.26±0.06
	Ca (mmol/L)	2.58±0.07	2.61±0.07	2.33±0.07	2.27±0.04
	Mg (mmol/L)	0.87±0.07	0.90±0.03	0.88±0.05	0.84±0.02
Blood Glucose	GLU (mmol/L)	9.05±0.51	8.38±0.95	9.16±0.30	8.19±1.10
